# Supplementary material for: Innovative In Vivo Imaging and Single Cell Expression from Tumor Bulk and Corpus Callosum Reveal Glioma Stem Cells with Unique Regulatory Programs
Source: Cancers (Basel). 2025 Nov 30;17(23):3851. doi: 10.3390/cancers17233851 (PMC12691114; doi:10.3390/cancers17233851)
Supplement: Supplementary file 1 [file cancers-17-03851-s001.zip]

Archive with 2 entries (2 files):
- cancers-3926208-Figure S1.pdf
- cancers-3926208-Table S1.xlsx
