# Supplementary material for: Innovative In Vivo Imaging and Single Cell Expression from Tumor Bulk and Corpus Callosum Reveal Glioma Stem Cells with Unique Regulatory Programs
Source: Cancers (Basel). 2025 Nov 30;17(23):3851. doi: 10.3390/cancers17233851 (PMC12691114; doi:10.3390/cancers17233851)
Supplement: Supplementary file 1 [file cancers-17-03851-s001.zip › cancers-3926208-Table S1.xlsx]

## Sheet: CPM up1k
Table S1. Top 1,000 most highly expressed genes in glioma stem-like cells (GSCs), expressed as counts per million (CPM).
Supplementary Table S1. Comprehensive list of the 1,000 most highly expressed genes identified in glioma stem-like cells (GSCs). Expression values are reported as counts per million (CPM) and were used to guide the selection of candidate genes for the single-cell RT-qPCR panel.
Gene Name x CPM	shGFP
MALAT1	12293.4
GAPDH	7777.37
VIM	5855.11
EEF2	3785.68
FASN	2658.44
GNAS	2209.45
EEF1A1	2205.62
ALDOA	2171.54
IGFBP5	2099.39
FADS2	2047.32
SCD	2023.63
ACTB	1889.42
PTPRZ1	1884.07
POSTN	1864.94
MARCKS	1850.11
YBX1	1831.15
IGFBP2	1803.11
CCND2	1774.34
RPS2	1729.83
TUBA1B	1578.76
TUBB	1505.42
VEGFA	1493.8
CKB	1454.77
SESN3	1420.86
LDHA	1391.87
PKM	1355.76
QKI	1351.14
LRP1	1304.26
HNRNPU	1293.93
ENO1	1277.57
SEPT9	1267.59
ACTG1	1255.63
SRRM2	1252.41
PRRC2A	1244.97
RPLP1	1227.37
FLNA	1195.04
CDK6	1193.75
FTH1	1189.68
HNRNPA2B1	1189.51
PABPC1	1161.36
SLC25A6	1113.08
TPT1	1104.22
FSCN1	1094.69
PEG10	1082.44
TUBA1A	1079.68
EIF4G2	1055.08
RPL13	1054.24
SOGA1	1023.83
SOX2	1022.82
RPLP2	1017.06
RPL8	1012.04
RPL5	1011.65
HMGCS1	1000.48
SOX9	1000.42
RPLP0	989.419
HSP90AB1	979.321
PRKDC	973.906
NCOR2	971.142
ATN1	966.741
CFL1	966.572
GNB2L1	965.105
EEF1G	953.654
PTMS	933.74
ILF3	931.878
TP53I11	927.196
HSPA8	919.186
TNRC18	902.657
PGK1	893.631
HSP90AA1	892.841
RPS11	890.302
HNRNPUL1	888.328
COL4A2	881.051
PTMA	875.071
CBX5	874.789
RPS19	870.389
APLP2	864.522
P4HB	859.953
CNR1	859.896
NUMA1	859.67
NUCKS1	846.978
RPL4	824.187
TPI1	809.858
RPS8	807.545
POU3F2	804.217
APP	798.181
RPS6	798.181
RUNDC3A	786.052
CALM1	782.16
NCL	779.001
MAP2	771.046
RPL10	770.821
PRRC2B	768
TTC3	765.856
MARCKSL1	762.979
RPL3	760.272
PCBP2	752.543
RPL27A	736.24
ZYX	728.85
HMGA1	724.28
NFIC	723.265
TTYH3	720.501
TCF3	719.767
RPS3	715.029
NFIX	714.747
CANX	711.588
RPS15	698.161
RPL18A	692.859
FAT3	692.746
AES	690.376
TRIB2	685.92
TUBB2B	684.002
NONO	681.802
CALR	678.417
SOX11	676.273
PTBP1	675.653
EIF4G1	672.945
UBC	672.663
ZFP36L1	671.704
RPL37A	667.868
RPL15	664.088
DDX5	662.452
JUN	661.324
SMARCA4	657.939
CAPRIN1	654.442
RPS14	653.313
BTF3	651.113
MKI67	649.647
DYNC1H1	649.365
FUS	645.472
CALM3	645.416
KHSRP	643.78
BSG	643.046
GLUL	642.031
NES	640.395
SET	633.851
TRIM28	633.513
ARHGDIA	632.723
NAP1L1	630.015
HNRNPK	629.282
HNRPDL	620.086
SOX12	619.974
RCOR2	618.112
SF1	616.927
HNRNPD	615.573
KPNB1	613.994
MAZ	612.076
HNRNPH1	607.732
SFPQ	606.773
DDR1	602.824
HDLBP	600.455
RPL28	598.65
CELSR2	598.537
DDX17	597.296
TMBIM6	595.885
SERBP1	592.219
AGRN	591.993
NR2F1	588.721
RPL18	586.577
HSP90B1	581.387
RPL32	580.654
MLL	579.752
RPL7A	576.762
VCAN	576.592
CENPF	575.464
RPS25	573.433
KCNQ2	568.582
KIF1A	566.1
RPS9	565.366
RPL12	564.971
PREX1	560.064
PTPRS	560.007
FTL	558.202
SPRY4	553.576
INPPL1	548.048
KLHDC8A	546.073
GNB1	545.34
C1orf61	544.607
MLL2	544.324
DBI	542.632
IPO7	542.294
GPI	541.842
LAMC1	540.827
YWHAE	534.904
PPDPF	534.396
HUWE1	532.365
DST	530.334
ATXN2L	529.996
PCDHGC3	528.36
PRKCSH	527.062
TCF4	526.667
PRRC2C	525.595
EIF4B	522.38
SEPT2	517.98
LDHB	516.457
SF3B2	515.554
PPIA	515.103
PKD1	512.113
TIMP2	511.887
LENG8	511.549
SOX4	511.323
SERPINH1	507.882
CSDE1	507.656
RPS16	506.697
H1FX	505.118
RPL11	503.933
GANAB	500.605
RPL36	499.928
HCFC1	498.687
ACLY	498.517
OAZ1	496.938
SPARC	496.769
SETD5	495.189
REV3L	493.948
MIDN	491.974
DOT1L	490.394
RPS18	489.774
GTF2I	487.968
NOTCH1	487.235
RPS5	487.122
DPYSL2	486.784
GPM6A	486.727
SRSF1	485.712
RPL19	485.035
LTBP4	484.358
PTN	484.358
CCND1	483.681
BRD2	483.399
COL9A3	482.948
HNRNPA3	480.973
PFN1	480.86
DDIT4	480.409
H3F3B	479.619
AKAP7	479.45
FGFR1	479.394
UBR4	475.388
ZEB1	473.978
NPM1	469.916
RPL6	469.804
TOP2A	469.747
PHLDA1	469.352
ATP5B	469.296
NOTCH3	468.055
LUC7L3	467.265
FAT1	466.137
PLCG1	465.742
HNRNPR	463.937
CORO2B	463.655
ATP2A2	460.777
GNB2	460.326
SLIT1	460.27
LAMA5	460.044
EXTL3	459.875
BAALC	458.239
RPL29	458.183
AGAP1	457.393
ENAH	456.829
MMP2	455.305
CDKN2A	454.854
HMGB2	454.629
FDFT1	454.121
PLEC	453.105
PIK3R2	452.428
FADS1	452.09
MAP1B	451.244
USP22	449.833
CKAP5	449.551
WNK1	449.495
HLA-A	447.521
WSB1	447.521
ENO2	446.392
PTAR1	444.926
TPM4	443.402
CHD4	442.049
XPO1	441.936
RTN3	441.033
SACS	440.018
MEX3A	439.51
PTPN11	439.002
HSPD1	436.633
CIC	435.9
PAICS	434.884
MACF1	434.828
SNRNP70	432.458
RPS4X	431.838
NUFIP2	431.217
RPL30	429.863
FZD3	429.13
COL5A2	427.494
S100A6	427.494
ETV1	427.268
PPP1CB	426.704
PSAP	426.253
HNRNPL	425.802
SNRPB	424.053
MAP4	423.997
CLTC	423.376
RPS23	420.555
ACSL3	420.048
ARF1	419.709
CELF1	417.509
ARHGEF7	416.55
DHCR7	415.873
INSIG1	413.729
COL27A1	413.447
RPL7	413.278
SCRN1	412.714
RPS24	412.432
TXNIP	411.642
DCHS1	411.304
ERF	410.401
SNRNP200	410.175
PJA2	409.724
SREBF2	408.483
JUND	407.58
DDX3Y	403.97
RPSA	403.632
RABL6	403.575
DVL3	402.052
MRC2	400.811
CCNI	400.19
CST3	400.19
MAGED1	400.19
CNOT1	400.021
SMC4	399.457
ABL1	398.893
SON	398.78
C17orf76-AS1	397.708
HMGN2	396.524
HDGF	396.129
KHDRBS1	394.944
DCAF7	393.872
TOP2B	392.744
CD99	391.954
NCAM1	391.052
GLTSCR2	390.657
BNIP3	390.318
EIF3A	389.754
TMEM123	389.416
NACA	389.246
LRRC58	389.19
MYO9B	388.118
PEAK1	387.836
RPS13	387.441
ADAM19	387.328
LARP1	387.272
YWHAG	387.216
RPL14	386.708
NFIA	386.031
PTPRF	385.805
HNRNPC	385.58
HES6	384.733
TEAD1	383.605
COL4A1	383.041
FKBP10	382.646
SYNCRIP	381.405
BAG6	380.277
HMGCR	379.487
MTA1	378.867
LINC00657	378.528
COTL1	378.19
NAV1	378.077
SDC3	378.077
PRPF8	377.851
MTSS1L	377.795
PLCXD1	376.723
POLR2A	376.554
SEPN1	376.554
HIP1	376.497
RPL38	373.902
ZMIZ1	372.379
LGR4	372.153
NFIB	372.153
SEPT11	372.041
RPL24	371.815
MARCH6	371.646
RPL35A	370.292
CD63	369.389
TRRAP	369.107
OLIG2	367.753
HP1BP3	366.738
RPS12	366.738
ACAP3	366.512
ADCYAP1R1	366.061
ABI2	366.004
CRTAP	365.892
SPTAN1	365.892
GIGYF1	365.61
CREBZF	365.045
SPEN	364.876
ARID1A	364.594
WASF2	363.635
GNAI2	362.563
SPARCL1	360.758
RPL37	360.702
RPS27A	360.702
YWHAZ	359.912
ITGB8	359.686
HNRNPA0	359.461
SPTBN1	357.43
PGAP1	357.373
EIF4H	357.317
SPAG9	357.035
TAOK1	356.922
DHCR24	356.302
RHOA	355.568
SMARCC1	355.455
DBN1	354.045
HNRNPAB	353.537
PCDH1	353.368
DSEL	352.86
CTNNB1	352.635
SLC25A3	350.829
CBX3	350.773
EIF4EBP2	350.717
ACTN4	349.927
RTN4	349.927
PBX1	348.911
SEZ6L	348.573
TMEM158	346.768
ARHGAP21	346.429
RBMX	346.034
BAZ1B	344.342
CRIP2	342.875
SEPT7	342.65
STMN1	341.634
RALY	341.578
CCT6A	341.352
DGKZ	341.014
PRKAR1A	339.773
PSIP1	339.603
TMSB10	339.491
PNMA2	339.378
PA2G4	339.321
RPH3A	339.152
SRRM1	338.757
TPR	338.588
ZNF395	338.532
GPX4	338.419
FOXK1	338.362
UBE2S	338.024
BRD4	336.783
RPL23A	336.557
TCF12	336.444
SF3B1	335.429
U2AF2	334.696
ATP6V0E2	334.301
BPTF	334.019
DUSP6	332.834
NRN1	332.495
SMARCC2	332.383
GDI1	332.27
RBM39	332.157
CDH6	331.762
XRCC5	331.593
MSMO1	331.424
PTGES3	331.029
ATRX	330.747
EPN1	330.747
FAU	330.295
RPL23	329.9
TKT	329.618
NT5DC2	329.506
H2AFX	329.223
KIF5B	328.208
CPSF6	328.152
WDR45B	327.475
EEF1D	327.305
RPL9	327.193
UBA1	326.741
HSPA5	326.234
CIRBP	325.613
AKT1	325.557
RPS3A	325.049
FREM2	324.823
SLC25A39	324.71
SSRP1	322.792
DNMT1	322.68
CPXM1	322.341
RBPJ	322.228
OLIG1	321.551
CPE	321.495
UBAP2L	319.69
RPL10A	319.182
RIMS4	318.167
CLIP2	317.546
CREB5	317.095
KDM5B	316.418
BAZ2A	316.136
CDK2AP1	315.967
QSER1	315.91
RAVER1	315.29
TRIO	315.12
SUGP2	315.008
GRINA	314.5
TMEM259	313.654
DEK	313.597
MLLT4	312.751
WSCD1	312.074
LMNB2	311.961
MLL5	311.51
EWSR1	311.454
MAGED2	310.889
MLEC	310.889
RPL35	310.777
TNPO1	310.72
PARP1	310.607
RAD23B	310.607
PTOV1	310.438
ATP2B1	308.407
FARP1	308.407
MCM7	307.223
ASPM	307.11
MMP14	307.11
ETV5	306.884
PHRF1	306.884
TUBB4B	306.602
MYH10	306.546
GSN	306.32
OAS3	305.925
CDC25B	304.797
GPM6B	304.684
TPX2	304.007
RCC2	303.443
NME4	302.879
CNN3	302.54
EP400	302.202
AP3D1	302.033
FAM168B	301.074
ANP32A	300.792
SRSF11	300.735
CNBP	300.51
EIF5A	300.51
PPP2R1A	300.284
PURB	300.284
TLN1	300.227
LTBP3	300.058
DUSP4	299.381
LSS	298.986
RPS4Y1	298.817
MATR3	298.479
SLC6A8	298.14
TMEM132A	298.084
ROBO1	297.802
KCNQ1OT1	297.745
FOXG1	297.35
USP9X	296.617
NKTR	296.504
CD81	296.391
MGEA5	296.391
WHSC1	296.166
MBD3	295.094
KIF5C	294.417
UBA52	292.781
GSTP1	292.443
PLOD1	292.386
MLF2	292.217
RAC1	291.991
BNIP3L	291.822
RNF157	291.766
JAG1	290.412
PCBP1	290.355
PEBP1	290.242
SSFA2	289.622
TNPO2	289.565
ADAR	289.396
DDX6	289.396
HSPA9	289.171
HYOU1	289.171
RPL27	288.55
FKBP8	287.986
FAM129A	287.422
FBL	287.253
PPP1R14B	287.027
EIF3B	286.576
TRIM9	285.447
SQLE	285.335
RAD23A	284.77
LPHN2	284.488
CTNND2	284.319
SCAF1	284.319
KPNA2	284.093
SRRT	282.006
HDAC2	281.837
DCLK2	281.047
TMPO	280.991
PEA15	280.257
SLC1A3	279.75
MORF4L2	279.637
SRCAP	278.96
EIF1	278.565
BTAF1	278.283
C1QL1	278.057
TOMM20	278.001
STMN3	277.606
SF3A2	277.493
IRF2BP2	277.268
RAN	277.211
TAF15	277.211
STRN4	276.647
AP2M1	276.591
FABP7	276.591
SUB1	276.083
ARHGEF12	275.688
EIF4A2	275.406
CTNNA1	274.898
MLLT6	274.785
KDM1A	274.503
PRDX2	274.447
IPO9	273.375
RPN1	273.375
UBE2D3	272.924
RPS21	272.642
IPO5	272.529
TSPAN3	272.472
GATAD2B	271.965
GLT25D2	271.908
USP34	271.796
HNRNPH3	271.626
FNBP4	271.231
HMGB1	270.837
NOTCH2	270.78
MLL3	270.16
YWHAB	269.595
PMP2	269.313
H2AFV	269.257
PLXNB2	269.144
MCM4	268.467
CCT3	267.79
TANC2	267.508
SALL3	267.452
BAI2	267.395
OGT	267.339
RBM33	267.339
INTS1	267
BCAN	266.888
MAVS	266.888
SMC1A	266.831
FUBP1	266.718
MCL1	266.718
PDK1	266.718
IER5	266.493
CHERP	265.872
KDM3A	265.647
RPS20	265.421
ZMIZ2	265.365
ZMAT3	263.954
NEAT1	263.898
LONP1	263.841
PAPOLA	263.277
RAB1B	263.221
DDB1	262.713
YAP1	262.713
ALYREF	262.375
AKT2	262.205
SRSF2	262.205
KIF21A	262.093
MDH2	262.036
FAM181B	261.246
BTBD2	261.19
GLCCI1	261.077
ARHGEF2	260.852
PNISR	260.4
CAD	260.062
ACIN1	259.723
FYN	259.667
MSN	259.441
SEC61A1	259.441
PRR12	259.216
CHCHD2	258.821
PFKL	258.708
KDM4B	258.369
GOLM1	257.523
CS	256.903
SEC16A	256.677
ATP6V0C	256.508
CSNK1G2	256.395
EFTUD2	256.113
GPR56	256.056
HNRNPM	256
RPS27	255.662
CBL	255.323
CABIN1	255.041
LMO4	254.928
MDM4	254.928
RAD21	254.703
ACTR2	254.646
THRAP3	254.251
LDLR	253.969
BTG1	253.518
LPHN1	253.518
GLG1	253.461
KDM6B	253.349
DDX3X	253.179
NLGN2	253.179
CACNG7	253.123
STAU1	252.559
VCP	252.559
VEGFB	252.22
PER1	251.995
ELOVL5	251.543
CCNL2	251.431
ZNF664	251.431
UHMK1	251.318
CTDSP2	251.261
NAV2	251.261
FMNL2	251.205
STIP1	251.205
CAPNS1	250.923
KDELR2	250.81
LARS	250.359
MCM2	250.246
NFE2L1	250.133
RNF187	250.133
ATP5A1	250.077
ALKBH5	249.569
PTGFRN	249.456
ASAP1	249.174
PCM1	249.118
TRA2B	249.118
ONECUT2	248.723
PRPF40A	248.666
ZNF292	248.441
ARGLU1	248.384
PHB2	248.046
ARHGAP35	247.143
MEGF8	247.143
DHX9	246.692
SZRD1	246.636
BRWD1	246.579
OBSL1	246.579
MAPK1IP1L	246.41
PHC3	246.353
CENPB	245.959
G3BP2	245.733
RPL26	245.62
CHD1	245.564
IL1RAP	245.451
ASXL1	245.112
PLOD2	245.056
INCENP	244.83
RPS15A	244.83
ARPP19	244.774
COX8A	244.492
SAFB	244.492
DLGAP4	244.435
SUMO2	243.928
KIF1B	243.702
CRKL	243.476
PPP1CC	243.194
CHPF	242.63
PDGFRA	242.574
ANKRD52	242.517
FBRSL1	242.461
NASP	241.897
SUPT16H	241.615
CSPG5	241.558
SAMD4B	241.558
EGR1	241.446
EHMT2	241.051
UBR5	241.051
RLIM	240.881
PNN	240.656
MBOAT7	240.261
KANK2	239.979
WEE1	239.979
VGLL3	239.866
SREBF1	238.738
LAPTM4B	238.681
CCT8	238.625
RPN2	238.569
LMAN1	238.287
CSE1L	238.004
ANKRD11	237.384
LRPPRC	236.651
SMG1	236.481
SEC14L1	236.143
MAP4K4	236.086
TMEM132B	235.804
TCERG1	235.692
CBX2	235.635
CSNK1E	235.635
B4GALNT4	235.466
DENND5A	235.353
THY1	235.24
EIF2AK1	234.958
YY1	233.661
GNB4	233.604
SYNE2	233.435
ATF4	232.871
KDM2A	232.758
MLL4	232.758
ANKRD17	232.42
TNKS	232.363
NETO2	232.25
HN1	231.912
CCDC80	231.686
CDC42EP4	231.63
DDX42	231.461
CALU	231.348
SRSF6	231.179
BCL9L	231.009
SKI	230.558
COL6A1	229.937
BIRC6	229.881
CPSF7	229.655
SMARCA5	229.486
CUX1	229.091
PTP4A2	229.035
RPL34	228.922
GIT1	228.64
BCLAF1	228.471
ZC3H11A	228.471
FAM208A	228.301
RRM1	227.568
PPP1R9B	227.399
CTTN	227.117
RBBP4	227.004
UGP2	226.835
MIB1	226.553
CLIC4	226.327
CCT4	226.101
RNF213	225.707
MAT2A	225.368
FXYD6	225.312
B2M	225.199
HNRNPF	224.747
ASH1L	224.691
PHC2	224.691
SCARB1	224.635
AHDC1	224.465
HSPB1	224.409
ARFGAP1	224.24
NDUFV1	224.24
HGS	224.183
SRSF3	224.071
MLLT1	223.958
SPRY2	223.845
STAG2	223.732
POLE	223.619
MAP2K2	223.563
SLC3A2	223.45
MED13	223.112
DHX15	222.999
ASPH	222.942
AK4	222.66
TNIP1	222.66
ATP1B2	222.435
C19orf43	222.04
SURF4	221.645
DCP2	221.588
CBS	221.25
EIF3L	221.137
NAP1L4	220.968
NACC1	220.742
H2AFZ	220.686
EIF3E	220.46
MCF2L	220.404
SHC3	220.347
RIF1	220.234
ST13	220.122
HLA-C	220.065
TBC1D9B	220.009
CCDC88A	219.783
AP2B1	219.727
NISCH	219.614
CDKN1B	219.501
TPM3	219.388
GCN1L1	219.05
NCKAP1	218.993
PAK2	218.937
CORO1C	218.881
UBE2G2	218.655
YEATS2	218.316
CDK16	218.26
PGD	218.26
SCARB2	218.034
KIF18B	217.922
SLC2A1	217.809
CD151	217.752
HOOK3	217.64
CAND1	217.583
TUG1	217.527
ANXA6	217.414
PAFAH1B2	216.85
SYNGAP1	216.568
HMG20B	216.511
TFRC	216.511
WBP2	216.342
NSMF	216.229
GAS1	215.778
GSK3B	215.27
XPOT	215.27
EIF3F	215.157
P4HA1	215.045
ZFR	215.045
ARHGAP33	214.424
DZIP1	214.424
FAM212B	214.424
DEAF1	214.311
RAI1	214.311
ABCA2	214.142
BHLHE40	214.142
RDX	214.086
TMED10	214.029
PRKACA	213.916
SUN1	213.916
OSBPL8	213.803
ARHGAP5	213.634
PCNT	213.634
RBM10	213.465
TBC1D16	213.409
PUM2	213.07
SBF2	212.901
HIPK2	212.788
DIDO1	212.619
MDM2	212.506
ATP13A3	212.28
PCBP4	212.28
GRAMD1A	212.111
PLXNA3	212.111
SBNO1	212.111
AMOTL1	211.998
GATAD2A	211.547
MPRIP	211.378
UBE2M	210.983
MAP3K1	210.588
CBX1	210.419
LRRN1	210.137
SH3GL1	209.967
FLJ22184	209.855
ANP32B	209.798
RSF1	209.685
AHCY	209.516
LIMD1	209.29
U2SURP	209.234
MTA2	209.178
GRN	209.008
MSH6	208.896
IRS2	208.783
RNF44	208.501
CHST11	208.331
PHIP	208.275
NUCB1	208.219
SRI	208.219
PIK3R3	208.049
MAPK8IP3	207.937
MECP2	207.937
RELA	207.937
CTXN1	207.824
SCRIB	207.26
NIPBL	206.695
ADD1	206.526
STT3A	206.413
SPRY1	206.357
POM121	206.301
LPCAT1	205.793
DIP2B	205.342
ARF3	205.172
WDR26	205.06
SLC38A1	204.89
EPN2	204.721
SCAF11	204.721
CHD2	204.608
CYP51A1	204.326
SBF1	204.326
POLD2	203.931
DDAH1	203.875
PIK3C2A	203.536
ZMYM3	203.536
SC5DL	203.48
SLC1A5	203.48
FXR1	203.424
SUPT5H	203.311
AIF1L	203.254
PHGDH	203.142
SF3B3	203.142
FUT9	203.085
TANC1	202.859
UBALD2	202.408
PCNXL3	202.352
TET3	202.07
WAC	202.07
ATP5G2	201.957
POGZ	201.844
IRF2BPL	201.28
TBL1XR1	201.223
HELZ	201.111
SATB2	200.998
DNAJB1	200.941
FGFBP3	200.885
IL6ST	200.829
SSR1	200.716
CTSD	200.547
RPS29	200.547
POLR2E	199.7
RRBP1	199.7
SP1	199.7
ITGA7	199.531
SPCS3	199.531
GPSM1	199.418
EEF1B2	199.193

## Sheet: CPM (2)
Gene Name x CPM	GSC23
MALAT1	12293.4
GAPDH	7777.37
VIM	5855.11
EEF2	3785.68
FASN	2658.44
GNAS	2209.45
EEF1A1	2205.62
ALDOA	2171.54
IGFBP5	2099.39
FADS2	2047.32
SCD	2023.63
ACTB	1889.42
PTPRZ1	1884.07
POSTN	1864.94
MARCKS	1850.11
YBX1	1831.15
IGFBP2	1803.11
CCND2	1774.34
RPS2	1729.83
TUBA1B	1578.76
TUBB	1505.42
VEGFA	1493.8
CKB	1454.77
SESN3	1420.86
LDHA	1391.87
PKM	1355.76
QKI	1351.14
LRP1	1304.26
HNRNPU	1293.93
ENO1	1277.57
SEPT9	1267.59
ACTG1	1255.63
SRRM2	1252.41
PRRC2A	1244.97
RPLP1	1227.37
FLNA	1195.04
CDK6	1193.75
FTH1	1189.68
HNRNPA2B1	1189.51
PABPC1	1161.36
SLC25A6	1113.08
TPT1	1104.22
FSCN1	1094.69
PEG10	1082.44
TUBA1A	1079.68
EIF4G2	1055.08
RPL13	1054.24
SOGA1	1023.83
SOX2	1022.82
RPLP2	1017.06
RPL8	1012.04
RPL5	1011.65
HMGCS1	1000.48
SOX9	1000.42
RPLP0	989.419
HSP90AB1	979.321
PRKDC	973.906
NCOR2	971.142
ATN1	966.741
CFL1	966.572
GNB2L1	965.105
EEF1G	953.654
PTMS	933.74
ILF3	931.878
TP53I11	927.196
HSPA8	919.186
TNRC18	902.657
PGK1	893.631
HSP90AA1	892.841
RPS11	890.302
HNRNPUL1	888.328
COL4A2	881.051
PTMA	875.071
CBX5	874.789
RPS19	870.389
APLP2	864.522
P4HB	859.953
CNR1	859.896
NUMA1	859.67
NUCKS1	846.978
RPL4	824.187
TPI1	809.858
RPS8	807.545
POU3F2	804.217
APP	798.181
RPS6	798.181
RUNDC3A	786.052
CALM1	782.16
NCL	779.001
MAP2	771.046
RPL10	770.821
PRRC2B	768
TTC3	765.856
MARCKSL1	762.979
RPL3	760.272
PCBP2	752.543
RPL27A	736.24
ZYX	728.85
HMGA1	724.28
NFIC	723.265
TTYH3	720.501
TCF3	719.767
RPS3	715.029
NFIX	714.747
CANX	711.588
RPS15	698.161
RPL18A	692.859
FAT3	692.746
AES	690.376
TRIB2	685.92
TUBB2B	684.002
NONO	681.802
CALR	678.417
SOX11	676.273
PTBP1	675.653
EIF4G1	672.945
UBC	672.663
ZFP36L1	671.704
RPL37A	667.868
RPL15	664.088
DDX5	662.452
JUN	661.324
SMARCA4	657.939
CAPRIN1	654.442
RPS14	653.313
BTF3	651.113
MKI67	649.647
DYNC1H1	649.365
FUS	645.472
CALM3	645.416
KHSRP	643.78
BSG	643.046
GLUL	642.031
NES	640.395
SET	633.851
TRIM28	633.513
ARHGDIA	632.723
NAP1L1	630.015
HNRNPK	629.282
HNRPDL	620.086
SOX12	619.974
RCOR2	618.112
SF1	616.927
HNRNPD	615.573
KPNB1	613.994
MAZ	612.076
HNRNPH1	607.732
SFPQ	606.773
DDR1	602.824
HDLBP	600.455
RPL28	598.65
CELSR2	598.537
DDX17	597.296
TMBIM6	595.885
SERBP1	592.219
AGRN	591.993
NR2F1	588.721
RPL18	586.577
HSP90B1	581.387
RPL32	580.654
MLL	579.752
RPL7A	576.762
VCAN	576.592
CENPF	575.464
RPS25	573.433
KCNQ2	568.582
KIF1A	566.1
RPS9	565.366
RPL12	564.971
PREX1	560.064
PTPRS	560.007
FTL	558.202
SPRY4	553.576
INPPL1	548.048
KLHDC8A	546.073
GNB1	545.34
C1orf61	544.607
MLL2	544.324
DBI	542.632
IPO7	542.294
GPI	541.842
LAMC1	540.827
YWHAE	534.904
PPDPF	534.396
HUWE1	532.365
DST	530.334
ATXN2L	529.996
PCDHGC3	528.36
PRKCSH	527.062
TCF4	526.667
PRRC2C	525.595
EIF4B	522.38
SEPT2	517.98
LDHB	516.457
SF3B2	515.554
PPIA	515.103
PKD1	512.113
TIMP2	511.887
LENG8	511.549
SOX4	511.323
SERPINH1	507.882
CSDE1	507.656
RPS16	506.697
H1FX	505.118
RPL11	503.933
GANAB	500.605
RPL36	499.928
HCFC1	498.687
ACLY	498.517
OAZ1	496.938
SPARC	496.769
SETD5	495.189
REV3L	493.948
MIDN	491.974
DOT1L	490.394
RPS18	489.774
GTF2I	487.968
NOTCH1	487.235
RPS5	487.122
DPYSL2	486.784
GPM6A	486.727
SRSF1	485.712
RPL19	485.035
LTBP4	484.358
PTN	484.358
CCND1	483.681
BRD2	483.399
COL9A3	482.948
HNRNPA3	480.973
PFN1	480.86
DDIT4	480.409
H3F3B	479.619
AKAP7	479.45
FGFR1	479.394
UBR4	475.388
ZEB1	473.978
NPM1	469.916
RPL6	469.804
TOP2A	469.747
PHLDA1	469.352
ATP5B	469.296
NOTCH3	468.055
LUC7L3	467.265
FAT1	466.137
PLCG1	465.742
HNRNPR	463.937
CORO2B	463.655
ATP2A2	460.777
GNB2	460.326
SLIT1	460.27
LAMA5	460.044
EXTL3	459.875
BAALC	458.239
RPL29	458.183
AGAP1	457.393
ENAH	456.829
MMP2	455.305
CDKN2A	454.854
HMGB2	454.629
FDFT1	454.121
PLEC	453.105
PIK3R2	452.428
FADS1	452.09
MAP1B	451.244
USP22	449.833
CKAP5	449.551
WNK1	449.495
HLA-A	447.521
WSB1	447.521
ENO2	446.392
PTAR1	444.926
TPM4	443.402
CHD4	442.049
XPO1	441.936
RTN3	441.033
SACS	440.018
MEX3A	439.51
PTPN11	439.002
HSPD1	436.633
CIC	435.9
PAICS	434.884
MACF1	434.828
SNRNP70	432.458
RPS4X	431.838
NUFIP2	431.217
RPL30	429.863
FZD3	429.13
COL5A2	427.494
S100A6	427.494
ETV1	427.268
PPP1CB	426.704
PSAP	426.253
HNRNPL	425.802
SNRPB	424.053
MAP4	423.997
CLTC	423.376
RPS23	420.555
ACSL3	420.048
ARF1	419.709
CELF1	417.509
ARHGEF7	416.55
DHCR7	415.873
INSIG1	413.729
COL27A1	413.447
RPL7	413.278
SCRN1	412.714
RPS24	412.432
TXNIP	411.642
DCHS1	411.304
ERF	410.401
SNRNP200	410.175
PJA2	409.724
SREBF2	408.483
JUND	407.58
DDX3Y	403.97
RPSA	403.632
RABL6	403.575
DVL3	402.052
MRC2	400.811
CCNI	400.19
CST3	400.19
MAGED1	400.19
CNOT1	400.021
SMC4	399.457
ABL1	398.893
SON	398.78
C17orf76-AS1	397.708
HMGN2	396.524
HDGF	396.129
KHDRBS1	394.944
DCAF7	393.872
TOP2B	392.744
CD99	391.954
NCAM1	391.052
GLTSCR2	390.657
BNIP3	390.318
EIF3A	389.754
TMEM123	389.416
NACA	389.246
LRRC58	389.19
MYO9B	388.118
PEAK1	387.836
RPS13	387.441
ADAM19	387.328
LARP1	387.272
YWHAG	387.216
RPL14	386.708
NFIA	386.031
PTPRF	385.805
HNRNPC	385.58
HES6	384.733
TEAD1	383.605
COL4A1	383.041
FKBP10	382.646
SYNCRIP	381.405
BAG6	380.277
HMGCR	379.487
MTA1	378.867
LINC00657	378.528
COTL1	378.19
NAV1	378.077
SDC3	378.077
PRPF8	377.851
MTSS1L	377.795
PLCXD1	376.723
POLR2A	376.554
SEPN1	376.554
HIP1	376.497
RPL38	373.902
ZMIZ1	372.379
LGR4	372.153
NFIB	372.153
SEPT11	372.041
RPL24	371.815
MARCH6	371.646
RPL35A	370.292
CD63	369.389
TRRAP	369.107
OLIG2	367.753
HP1BP3	366.738
RPS12	366.738
ACAP3	366.512
ADCYAP1R1	366.061
ABI2	366.004
CRTAP	365.892
SPTAN1	365.892
GIGYF1	365.61
CREBZF	365.045
SPEN	364.876
ARID1A	364.594
WASF2	363.635
GNAI2	362.563
SPARCL1	360.758
RPL37	360.702
RPS27A	360.702
YWHAZ	359.912
ITGB8	359.686
HNRNPA0	359.461
SPTBN1	357.43
PGAP1	357.373
EIF4H	357.317
SPAG9	357.035
TAOK1	356.922
DHCR24	356.302
RHOA	355.568
SMARCC1	355.455
DBN1	354.045
HNRNPAB	353.537
PCDH1	353.368
DSEL	352.86
CTNNB1	352.635
SLC25A3	350.829
CBX3	350.773
EIF4EBP2	350.717
ACTN4	349.927
RTN4	349.927
PBX1	348.911
SEZ6L	348.573
TMEM158	346.768
ARHGAP21	346.429
RBMX	346.034
BAZ1B	344.342
CRIP2	342.875
SEPT7	342.65
STMN1	341.634
RALY	341.578
CCT6A	341.352
DGKZ	341.014
PRKAR1A	339.773
PSIP1	339.603
TMSB10	339.491
PNMA2	339.378
PA2G4	339.321
RPH3A	339.152
SRRM1	338.757
TPR	338.588
ZNF395	338.532
GPX4	338.419
FOXK1	338.362
UBE2S	338.024
BRD4	336.783
RPL23A	336.557
TCF12	336.444
SF3B1	335.429
U2AF2	334.696
ATP6V0E2	334.301
BPTF	334.019
DUSP6	332.834
NRN1	332.495
SMARCC2	332.383
GDI1	332.27
RBM39	332.157
CDH6	331.762
XRCC5	331.593
MSMO1	331.424
PTGES3	331.029
ATRX	330.747
EPN1	330.747
FAU	330.295
RPL23	329.9
TKT	329.618
NT5DC2	329.506
H2AFX	329.223
KIF5B	328.208
CPSF6	328.152
WDR45B	327.475
EEF1D	327.305
RPL9	327.193
UBA1	326.741
HSPA5	326.234
CIRBP	325.613
AKT1	325.557
RPS3A	325.049
FREM2	324.823
SLC25A39	324.71
SSRP1	322.792
DNMT1	322.68
CPXM1	322.341
RBPJ	322.228
OLIG1	321.551
CPE	321.495
UBAP2L	319.69
RPL10A	319.182
RIMS4	318.167
CLIP2	317.546
CREB5	317.095
KDM5B	316.418
BAZ2A	316.136
CDK2AP1	315.967
QSER1	315.91
RAVER1	315.29
TRIO	315.12
SUGP2	315.008
GRINA	314.5
TMEM259	313.654
DEK	313.597
MLLT4	312.751
WSCD1	312.074
LMNB2	311.961
MLL5	311.51
EWSR1	311.454
MAGED2	310.889
MLEC	310.889
RPL35	310.777
TNPO1	310.72
PARP1	310.607
RAD23B	310.607
PTOV1	310.438
ATP2B1	308.407
FARP1	308.407
MCM7	307.223
ASPM	307.11
MMP14	307.11
ETV5	306.884
PHRF1	306.884
TUBB4B	306.602
MYH10	306.546
GSN	306.32
OAS3	305.925
CDC25B	304.797
GPM6B	304.684
TPX2	304.007
RCC2	303.443
NME4	302.879
CNN3	302.54
EP400	302.202
AP3D1	302.033
FAM168B	301.074
ANP32A	300.792
SRSF11	300.735
CNBP	300.51
EIF5A	300.51
PPP2R1A	300.284
PURB	300.284
TLN1	300.227
LTBP3	300.058
DUSP4	299.381
LSS	298.986
RPS4Y1	298.817
MATR3	298.479
SLC6A8	298.14
TMEM132A	298.084
ROBO1	297.802
KCNQ1OT1	297.745
FOXG1	297.35
USP9X	296.617
NKTR	296.504
CD81	296.391
MGEA5	296.391
WHSC1	296.166
MBD3	295.094
KIF5C	294.417
UBA52	292.781
GSTP1	292.443
PLOD1	292.386
MLF2	292.217
RAC1	291.991
BNIP3L	291.822
RNF157	291.766
JAG1	290.412
PCBP1	290.355
PEBP1	290.242
SSFA2	289.622
TNPO2	289.565
ADAR	289.396
DDX6	289.396
HSPA9	289.171
HYOU1	289.171
RPL27	288.55
FKBP8	287.986
FAM129A	287.422
FBL	287.253
PPP1R14B	287.027
EIF3B	286.576
TRIM9	285.447
SQLE	285.335
RAD23A	284.77
LPHN2	284.488
CTNND2	284.319
SCAF1	284.319
KPNA2	284.093
SRRT	282.006
HDAC2	281.837
DCLK2	281.047
TMPO	280.991
PEA15	280.257
SLC1A3	279.75
MORF4L2	279.637
SRCAP	278.96
EIF1	278.565
BTAF1	278.283
C1QL1	278.057
TOMM20	278.001
STMN3	277.606
SF3A2	277.493
IRF2BP2	277.268
RAN	277.211
TAF15	277.211
STRN4	276.647
AP2M1	276.591
FABP7	276.591
SUB1	276.083
ARHGEF12	275.688
EIF4A2	275.406
CTNNA1	274.898
MLLT6	274.785
KDM1A	274.503
PRDX2	274.447
IPO9	273.375
RPN1	273.375
UBE2D3	272.924
RPS21	272.642
IPO5	272.529
TSPAN3	272.472
GATAD2B	271.965
GLT25D2	271.908
USP34	271.796
HNRNPH3	271.626
FNBP4	271.231
HMGB1	270.837
NOTCH2	270.78
MLL3	270.16
YWHAB	269.595
PMP2	269.313
H2AFV	269.257
PLXNB2	269.144
MCM4	268.467
CCT3	267.79
TANC2	267.508
SALL3	267.452
BAI2	267.395
OGT	267.339
RBM33	267.339
INTS1	267
BCAN	266.888
MAVS	266.888
SMC1A	266.831
FUBP1	266.718
MCL1	266.718
PDK1	266.718
IER5	266.493
CHERP	265.872
KDM3A	265.647
RPS20	265.421
ZMIZ2	265.365
ZMAT3	263.954
NEAT1	263.898
LONP1	263.841
PAPOLA	263.277
RAB1B	263.221
DDB1	262.713
YAP1	262.713
ALYREF	262.375
AKT2	262.205
SRSF2	262.205
KIF21A	262.093
MDH2	262.036
FAM181B	261.246
BTBD2	261.19
GLCCI1	261.077
ARHGEF2	260.852
PNISR	260.4
CAD	260.062
ACIN1	259.723
FYN	259.667
MSN	259.441
SEC61A1	259.441
PRR12	259.216
CHCHD2	258.821
PFKL	258.708
KDM4B	258.369
GOLM1	257.523
CS	256.903
SEC16A	256.677
ATP6V0C	256.508
CSNK1G2	256.395
EFTUD2	256.113
GPR56	256.056
HNRNPM	256
RPS27	255.662
CBL	255.323
CABIN1	255.041
LMO4	254.928
MDM4	254.928
RAD21	254.703
ACTR2	254.646
THRAP3	254.251
LDLR	253.969
BTG1	253.518
LPHN1	253.518
GLG1	253.461
KDM6B	253.349
DDX3X	253.179
NLGN2	253.179
CACNG7	253.123
STAU1	252.559
VCP	252.559
VEGFB	252.22
PER1	251.995
ELOVL5	251.543
CCNL2	251.431
ZNF664	251.431
UHMK1	251.318
CTDSP2	251.261
NAV2	251.261
FMNL2	251.205
STIP1	251.205
CAPNS1	250.923
KDELR2	250.81
LARS	250.359
MCM2	250.246
NFE2L1	250.133
RNF187	250.133
ATP5A1	250.077
ALKBH5	249.569
PTGFRN	249.456
ASAP1	249.174
PCM1	249.118
TRA2B	249.118
ONECUT2	248.723
PRPF40A	248.666
ZNF292	248.441
ARGLU1	248.384
PHB2	248.046
ARHGAP35	247.143
MEGF8	247.143
DHX9	246.692
SZRD1	246.636
BRWD1	246.579
OBSL1	246.579
MAPK1IP1L	246.41
PHC3	246.353
CENPB	245.959
G3BP2	245.733
RPL26	245.62
CHD1	245.564
IL1RAP	245.451
ASXL1	245.112
PLOD2	245.056
INCENP	244.83
RPS15A	244.83
ARPP19	244.774
COX8A	244.492
SAFB	244.492
DLGAP4	244.435
SUMO2	243.928
KIF1B	243.702
CRKL	243.476
PPP1CC	243.194
CHPF	242.63
PDGFRA	242.574
ANKRD52	242.517
FBRSL1	242.461
NASP	241.897
SUPT16H	241.615
CSPG5	241.558
SAMD4B	241.558
EGR1	241.446
EHMT2	241.051
UBR5	241.051
RLIM	240.881
PNN	240.656
MBOAT7	240.261
KANK2	239.979
WEE1	239.979
VGLL3	239.866
SREBF1	238.738
LAPTM4B	238.681
CCT8	238.625
RPN2	238.569
LMAN1	238.287
CSE1L	238.004
ANKRD11	237.384
LRPPRC	236.651
SMG1	236.481
SEC14L1	236.143
MAP4K4	236.086
TMEM132B	235.804
TCERG1	235.692
CBX2	235.635
CSNK1E	235.635
B4GALNT4	235.466
DENND5A	235.353
THY1	235.24
EIF2AK1	234.958
YY1	233.661
GNB4	233.604
SYNE2	233.435
ATF4	232.871
KDM2A	232.758
MLL4	232.758
ANKRD17	232.42
TNKS	232.363
NETO2	232.25
HN1	231.912
CCDC80	231.686
CDC42EP4	231.63
DDX42	231.461
CALU	231.348
SRSF6	231.179
BCL9L	231.009
SKI	230.558
COL6A1	229.937
BIRC6	229.881
CPSF7	229.655
SMARCA5	229.486
CUX1	229.091
PTP4A2	229.035
RPL34	228.922
GIT1	228.64
BCLAF1	228.471
ZC3H11A	228.471
FAM208A	228.301
RRM1	227.568
PPP1R9B	227.399
CTTN	227.117
RBBP4	227.004
UGP2	226.835
MIB1	226.553
CLIC4	226.327
CCT4	226.101
RNF213	225.707
MAT2A	225.368
FXYD6	225.312
B2M	225.199
HNRNPF	224.747
ASH1L	224.691
PHC2	224.691
SCARB1	224.635
AHDC1	224.465
HSPB1	224.409
ARFGAP1	224.24
NDUFV1	224.24
HGS	224.183
SRSF3	224.071
MLLT1	223.958
SPRY2	223.845
STAG2	223.732
POLE	223.619
MAP2K2	223.563
SLC3A2	223.45
MED13	223.112
DHX15	222.999
ASPH	222.942
AK4	222.66
TNIP1	222.66
ATP1B2	222.435
C19orf43	222.04
SURF4	221.645
DCP2	221.588
CBS	221.25
EIF3L	221.137
NAP1L4	220.968
NACC1	220.742
H2AFZ	220.686
EIF3E	220.46
MCF2L	220.404
SHC3	220.347
RIF1	220.234
ST13	220.122
HLA-C	220.065
TBC1D9B	220.009
CCDC88A	219.783
AP2B1	219.727
NISCH	219.614
CDKN1B	219.501
TPM3	219.388
GCN1L1	219.05
NCKAP1	218.993
PAK2	218.937
CORO1C	218.881
UBE2G2	218.655
YEATS2	218.316
CDK16	218.26
PGD	218.26
SCARB2	218.034
KIF18B	217.922
SLC2A1	217.809
CD151	217.752
HOOK3	217.64
CAND1	217.583
TUG1	217.527
ANXA6	217.414
PAFAH1B2	216.85
SYNGAP1	216.568
HMG20B	216.511
TFRC	216.511
WBP2	216.342
NSMF	216.229
GAS1	215.778
GSK3B	215.27
XPOT	215.27
EIF3F	215.157
P4HA1	215.045
ZFR	215.045
ARHGAP33	214.424
DZIP1	214.424
FAM212B	214.424
DEAF1	214.311
RAI1	214.311
ABCA2	214.142
BHLHE40	214.142
RDX	214.086
TMED10	214.029
PRKACA	213.916
SUN1	213.916
OSBPL8	213.803
ARHGAP5	213.634
PCNT	213.634
RBM10	213.465
TBC1D16	213.409
PUM2	213.07
SBF2	212.901
HIPK2	212.788
DIDO1	212.619
MDM2	212.506
ATP13A3	212.28
PCBP4	212.28
GRAMD1A	212.111
PLXNA3	212.111
SBNO1	212.111
AMOTL1	211.998
GATAD2A	211.547
MPRIP	211.378
UBE2M	210.983
MAP3K1	210.588
CBX1	210.419
LRRN1	210.137
SH3GL1	209.967
FLJ22184	209.855
ANP32B	209.798
RSF1	209.685
AHCY	209.516
LIMD1	209.29
U2SURP	209.234
MTA2	209.178
GRN	209.008
MSH6	208.896
IRS2	208.783
RNF44	208.501
CHST11	208.331
PHIP	208.275
NUCB1	208.219
SRI	208.219
PIK3R3	208.049
MAPK8IP3	207.937
MECP2	207.937
RELA	207.937
CTXN1	207.824
SCRIB	207.26
NIPBL	206.695
ADD1	206.526
STT3A	206.413
SPRY1	206.357
POM121	206.301
LPCAT1	205.793
DIP2B	205.342
ARF3	205.172
WDR26	205.06
SLC38A1	204.89
EPN2	204.721
SCAF11	204.721
CHD2	204.608
CYP51A1	204.326
SBF1	204.326
POLD2	203.931
DDAH1	203.875
PIK3C2A	203.536
ZMYM3	203.536
SC5DL	203.48
SLC1A5	203.48
FXR1	203.424
SUPT5H	203.311
AIF1L	203.254
PHGDH	203.142
SF3B3	203.142
FUT9	203.085
TANC1	202.859
UBALD2	202.408
PCNXL3	202.352
TET3	202.07
WAC	202.07
ATP5G2	201.957
POGZ	201.844
IRF2BPL	201.28
TBL1XR1	201.223
HELZ	201.111
SATB2	200.998
DNAJB1	200.941
FGFBP3	200.885
IL6ST	200.829
SSR1	200.716
CTSD	200.547
RPS29	200.547
POLR2E	199.7
RRBP1	199.7
SP1	199.7
ITGA7	199.531
SPCS3	199.531
GPSM1	199.418
EEF1B2	199.193
AGPAT5	199.08
COPA	199.023
MYH9	199.023
CYCS	198.967
AHCYL1	198.911
KDM5C	198.854
MRFAP1	198.798
MAPRE1	198.741
SHMT2	198.459
TRAF4	198.459
SLC25A5	198.403
SLC25A36	197.726
ANP32E	197.275
GUK1	197.162
ELAVL1	197.105
SARS	197.049
EVL	196.993
IQGAP1	196.993
PKN1	196.654
PLD3	196.654
TARDBP	196.598
HECTD4	196.372
PPP1R15B	196.316
PRKCA	196.316
YLPM1	196.09
SLC27A1	195.921
ZNF24	195.639
TAPBP	195.469
BBX	195.413
DCTN1	195.413
TCP1	195.187
CSNK2A1	195.018
ITPRIPL2	194.905
UBA2	194.849
POM121C	194.736
CLASP1	194.567
PPP6R3	194.341
IMPAD1	194.285
PFKP	194.059
RPL41	194.003
NCAPD2	193.777
HDGFRP2	193.382
SV2A	193.382
KNTC1	193.326
ZIC1	193.269
UBE2C	193.213
AP2A1	193.156
CDC42BPB	193.044
GOLGA3	192.931
PABPC4	192.762
TRIP12	192.705
TOP1	192.649
FEZ1	192.592
MAPK1	192.536
TET1	192.536
GARS	192.423
CCT7	192.197
FLOT1	192.085
RPS28	191.972
SLC38A2	191.859
SLC4A4	191.859
ADNP	191.521
CSNK1D	191.408
FOXK2	191.408
BIRC5	191.182
HERC2	191.013
RHOBTB3	190.956
EIF2S3	190.9
BAHCC1	190.674
PTPN23	190.618
PTTG1IP	190.618
LRRC4B	190.336
HK1	190.11
IDI1	190.11
REPIN1	190.054
CREBBP	189.941
TFDP2	189.885
ARL6IP4	189.828
CTBP1	189.828
SRSF4	189.772
MYBL2	189.715
MYO10	189.715
PDIA3	189.659
FGD5-AS1	189.602
MTCH1	189.602
CDV3	189.546
EGLN1	189.433
MAPK8IP1	189.377
NGFRAP1	189.377
NCOA6	189.264
SGTA	189.038
PHF21A	188.813
COPB1	188.531
MYCN	188.418
RAB5B	188.418
SORT1	188.361
RPL31	188.305
EIF5	188.023
PATL1	187.854
ILF2	187.797
SART1	187.797
MYL6	187.741
TM9SF3	187.684
SIN3B	187.572
LSM4	187.515
GTF3C1	187.459
CIZ1	187.402
OTUB1	187.346
PPM1G	187.346
TIA1	187.29
NDRG1	187.177
CHD7	187.12
SLC2A3	187.064
TNRC6B	186.895
TSKU	186.556
SPECC1	186.5
SP3	186.331
DVL1	186.161
RERE	186.161
PSD3	186.105
CIT	186.049
PRMT1	185.992
MSI2	185.654
USP24	185.428
ZNF219	185.259
PSMD2	185.089
AFF4	184.92
AK2	184.92
KLC1	184.864
TGOLN2	184.864
UBE2R2	184.864
MCM3	184.751
RAB6A	184.751
ANKRD50	184.695
SMC5	184.525
NAA50	184.469
KTN1	184.413
ATP5D	184.356
SWAP70	184.356
UPF1	184.3
EP300	183.848
ERBB2IP	183.848
ERGIC1	183.848
CBFA2T2	183.792
RBBP7	183.397
TENM2	183.228
ARCN1	183.115
SORBS3	183.002
PAXBP1	182.664
DAG1	182.607
RBM15	182.551
HK2	182.495
EBF4	182.438
GOLGA4	182.325
SDF4	182.325
IRAK1	182.156
VARS	182.043
NCOR1	181.874
VHL	181.818
WWTR1	181.818
DAZAP1	181.648
CRMP1	181.479
GRIA2	181.479
ITGAV	181.31
CDS2	180.915
CEP250	180.859
OS9	180.859
DRAP1	180.746
CDK5RAP2	180.689
CNTFR	180.689
NPDC1	180.633
NUDC	180.294
BRSK2	180.125
TMEM97	180.125
NPEPPS	179.9
ZFAND5	179.9
USP1	179.73
CD164	179.674
DNM2	179.617
NUDT21	179.561
SMCHD1	179.561
FDPS	179.392
YES1	179.335
VASH1	179.223
ARL6IP1	179.166
IARS	178.771
SLC2A4RG	178.771
CDC37	178.658
YWHAQ	178.658
PDAP1	178.433
SNRPA	178.32
LRP8	178.207
CALM2	178.094
CSNK1A1	178.094
CPSF1	178.038
CHD6	177.982
CNOT3	177.982
SIPA1L3	177.925
HSPG2	177.53
GSPT1	177.417
APC2	177.248
GAD1	177.192
PPP6R1	177.135
RCN1	177.023
SLC29A4	176.797
RBM25	176.628
PIEZO1	176.571
TRIM2	176.402
PDIA4	176.289
GPS1	176.12
LRP6	176.063
PLOD3	176.007
CPNE4	175.951
DHX30	175.951
TTYH1	175.838
TAF6	175.725
WBP11	175.725
ELK4	175.612
SCAF4	175.612
BTG2	175.387
FOXM1	175.274
ID4	175.274
HSPA1B	175.217
TMED2	175.217
WDR82	175.217
CLPTM1	175.161
SH3PXD2B	175.161
KLF16	174.935
MAP7D1	174.935
FHL1	174.766
WIZ	174.71
KIAA0195	174.484
KIAA0100	174.315
USP11	174.258
TSC22D1	173.694
XRCC6	173.412
RBM15B	173.356
SMG5	173.186
EIF4G3	173.13
SF3A1	173.13
XRN2	173.017
YME1L1	172.961
LBR	172.171
WHSC1L1	172.171
RNPS1	172.115
TECR	172.058
WDR6	172.058
CHD8	171.72
CYB5R3	171.72
SLC16A1	171.72
DAZAP2	171.663
MBD6	171.663
DYNC1LI2	171.494
KIAA1967	171.438
SLC12A2	171.325
SAFB2	171.268
GPC1	171.212
CDCA7L	171.099
LOX	170.986
C1orf43	170.648
CCT2	170.648
CGGBP1	170.479
PUM1	170.479
GRB2	170.366
AGAP2	170.14
NELFCD	169.802
EIF3H	169.632
ARPC1A	169.463
LZTS2	169.463
CASC3	169.125
CTDNEP1	169.012
AZIN1	168.899
STRAP	168.899
ARPC2	168.617
RNF10	168.561
PNRC1	168.391
PACS1	168.335
LSM14A	168.279
LASP1	167.94
RNF169	167.884
JAM2	167.827
SMARCD1	167.658
PRR11	167.489
SRPR	167.489
MVD	167.376
UNK	167.376
PRCP	167.32
ATP1A1	167.263
SRGAP2	167.263
PIANP	167.15
PTP4A1	167.15
RAP2A	167.15
EID1	167.094
RBFOX2	167.094
TMEM41B	167.094
TNC	166.981
SEC31A	166.868
SMARCA1	166.812
BMPR2	166.699
TXLNA	166.643
TLE2	166.53
ATM	166.473
NF1	166.473
PLXNB3	166.361
FNBP1	166.248
KPNA6	166.191
ATF7IP	166.022
EPB41L2	166.022
EI24	165.909
TMEM248	165.909
ZBTB7A	165.909
LINC00674	165.853
CAMSAP2	165.796
RAB7A	165.796
CITED2	165.684
GAA	165.684
CCDC47	165.458
DIAPH1	165.345
PTPRA	165.289
SAE1	165.232
NPLOC4	165.119
ATRN	165.063
LOC100507217	164.95
NUP153	164.725
PDE4B	164.499
SLC4A2	164.499
NOP56	164.443
GPR98	164.386
MORF4L1	164.217
GNG4	164.104
GTF2F1	164.104
NUP188	164.048
WISP1	163.935
KAT6A	163.822
SF3B4	163.766
TSPAN5	163.766
RAB11B	163.653
ITPKB	163.54
MAML1	163.483
SNHG16	163.427
C11orf95	163.258
DROSHA	163.201
FAM162A	163.201
GOLGB1	162.75
SREK1	162.75
VPS51	162.637
ZNF462	162.581
SLC4A7	162.524
LMAN2	162.242
JAM3	162.186
SETD2	162.073
ZNF532	162.073
WIPF1	161.904
HM13	161.848
FAM120A	161.791
SNRPB2	161.791
TYK2	161.791
MEPCE	161.34
RNH1	161.227
TSPAN14	161.227
GLO1	161.171
PCED1A	161.114
FAM127A	160.889
GLT25D1	160.889
HTT	160.719
PREPL	160.663
RHOT2	160.606
PRDX5	160.55
BOC	160.494
MEX3D	160.437
STX6	160.437
TRAK1	160.212
VPS37B	160.212
GLS	160.155
SUMO3	159.986
CCDC34	159.93
HSPH1	159.873
C1orf21	159.817
MIR100HG	159.704
DENND4B	159.591
PRPF4B	159.591
GOLGA2	159.535
RBM14	159.422
SRP72	159.422
ZFP36L2	159.422
ABCA3	159.365
PHF19	159.14
FN1	158.858
TRIM37	158.745
CNP	158.688
ITPR2	158.688
HADHA	158.519
GNL1	158.463
ZNF37BP	158.35
KIAA1715	158.011
SCD5	157.955
KIAA1598	157.842
GTPBP1	157.786
ZFP106	157.56
ZFAS1	157.165
MAML2	157.109
PAFAH1B1	157.052
PTK2	156.996
ZXDC	156.996
ADRBK1	156.94
TSC22D4	156.94
ZNF451	156.94
CLU	156.77
RANBP2	156.714
KDM2B	156.658
KLHDC3	156.376
BRWD3	156.093
PTPLAD1	156.037
ITM2C	155.981
LINC00461	155.868
THOC2	155.868
DAB2IP	155.699
CD47	155.642
LINGO1	155.642
SRP9	155.586
LAMA4	155.473
ROBO2	155.417
ZNF358	155.417
NCAPD3	155.247
CDKN2C	155.134
ACACA	154.852
DCC	154.796
SERTAD2	154.683
DLG5	154.627
SEMA6D	154.57
PPP2R4	154.514
NUP98	154.401
RBM12	154.345
DSTN	154.288
UBE2I	154.232
TMEM245	154.063
SLC39A1	153.95
CD276	153.837
GFAP	153.837
RNF216	153.724
PYGB	153.611
PIDD	153.498
C6orf48	153.329
SUPT6H	153.16
NDFIP1	153.104
NFATC4	153.104
UBXN4	152.991
NCAN	152.934
JMJD1C	152.709
NDUFA4	152.709
PIKFYVE	152.652
ZNF207	152.652
UBXN6	152.596
ZMYM2	152.596
CASK	152.539
CDK4	152.539
SEC63	152.427
CEP170	152.201
GPATCH8	152.201
SLC25A1	152.145
PNPLA2	152.088
NUSAP1	151.975
PAPSS2	151.863
PPP1R18	151.863
SALL1	151.863
SQSTM1	151.863
EPHB4	151.637
MEOX2	151.637
TAX1BP1	151.524
PRSS12	151.468
CHD9	151.411
BTBD3	151.355
PSMD8	151.242
TBCA	151.242
GFPT1	151.186
ATP6AP1	151.129
ANXA5	151.073
LPP	151.073
UQCRH	151.073
G3BP1	150.791
FOXJ3	150.734
GRB10	150.678
BZW1	150.565
C11orf31	150.565
GBAS	150.509
CAP1	150.339
C11orf58	150.227
ZHX3	150.227
NSD1	150.17
PFKFB4	150.114
TJP1	150.114
ATAD2	150.057
DLG4	150.057
LMNA	150.001
ARRDC3	149.888
KIAA1191	149.832
ALCAM	149.719
SSR3	149.719
PDS5A	149.606
ITGB1	149.55
RNF40	149.55
DDOST	149.38
CDC42BPA	149.324
TOR1AIP2	149.324
PHLDB1	149.211
TRIM44	149.211
CELF2	149.155
BDP1	149.098
LAMB2	149.098
PGM1	148.985
GPBP1	148.929
LRP3	148.929
NOVA1	148.929
EDNRB	148.816
DNAJC5	148.76
HIPK1	148.591
MDN1	148.534
NID1	148.478
SHROOM2	148.478
ATP5G3	148.365
TNFRSF19	148.309
SOD1	148.196
AGO2	148.139
LRRC59	148.139
CELSR3	148.083
YARS	147.97
ZC3H7B	147.97
CCDC14	147.801
SMG7	147.801
GDI2	147.744
AMPD2	147.688
IGF2BP3	147.688
KAT2A	147.632
PRDX6	147.575
CBX4	147.519
VPS13C	147.462
MLXIP	147.406
SYT11	147.406
EFEMP2	147.237
MEN1	147.18
GPX1	147.124
E2F1	147.011
HMGN1	147.011
RPS7	146.955
SRSF5	146.898
ZNF512B	146.785
ZBTB44	146.729
ZMYM4	146.729
HS2ST1	146.673
SNHG1	146.616
PHF3	146.56
TCF25	146.56
GSK3A	146.503
COX4I1	146.165
LMNB1	145.883
SPTBN2	145.883
ARHGEF40	145.714
STK11	145.714
JUNB	145.601
CA9	145.544
FAM53C	145.488
PDXP	145.431
STARD7	145.375
PLXNB1	145.262
TUFM	145.262
AGO1	145.093
CCNB1IP1	145.037
SFXN1	144.98
DPYSL4	144.698
SLC22A17	144.642
KIAA2013	144.585
STX16	144.472
MKLN1	144.416
TGIF2	144.416
PANK3	144.303
SNX5	144.303
NOLC1	144.247
SLC16A2	144.247
SYMPK	144.247
PDZD2	144.19
SPRED1	144.19
AASS	143.739
UBE2O	143.57
CMPK1	143.513
GNG7	143.513
TNKS2	143.457
AKAP11	143.401
CSDA	143.344
QARS	143.344
VEZF1	143.231
RHBDD2	143.119
TNK2	143.119
CENPE	143.006
APH1A	142.893
SPATA6	142.893
CLIP3	142.837
DYNLL1	142.837
KXD1	142.837
NUP62	142.837
ATXN2	142.78
CCDC85B	142.724
GJC1	142.724
TAOK2	142.611
CCT5	142.554
ROCK2	142.554
TACC3	142.442
PDS5B	142.385
ENC1	142.272
KANSL1	142.272
PLCB3	142.16
UBE2E1	142.103
C3orf58	141.99
MGAT5	141.934
FAR1	141.821
ERGIC3	141.765
BACE1	141.539
SNX3	141.539
B4GALT5	141.483
ZFC3H1	141.426
SND1	141.313
DYRK2	141.257
GOLIM4	141.144
PUF60	141.144
TFG	141.144
CDC27	141.031
OGFR	141.031
PYCR1	141.031
CCSAP	140.975
KDELR1	140.975
ZCCHC11	140.975
KDM3B	140.862
TMEM194A	140.862
CADM1	140.806
KIFC1	140.806
PALM	140.749
AGPAT3	140.58
CDKN1A	140.58
IMPDH2	140.411
IDH2	140.354
SNX27	140.354
NEUROD1	140.298
PTPRD	140.298
RCN2	140.298
DCTN2	140.242
PPP1R12A	140.242
DPYSL5	139.959
RAB10	139.847
GPRC5B	139.79
MCM6	139.677
PLEKHG2	139.677
MPZL1	139.621
PCNP	139.508
LIMA1	139.452
MARK2	139.452
UBE2Z	139.452
AGAP3	139.395
RBM6	139.395
SSBP3	139.395
ZNF83	139.339
GAB1	139.283
PKP4	139.283
DMWD	139.226
CEP350	139.113
SNRPD2	139.113
EDF1	139
ANLN	138.944
TEAD2	138.944
TMEM66	138.888
XPO6	138.888
ZBTB4	138.831
LSM14B	138.775
TNFRSF10B	138.718
EEF1A2	138.549
PELP1	138.549
MSL1	138.493
DMRTA2	138.324
PICALM	138.324
DDX24	138.267
CKAP4	138.211
TRAM1	138.098
STK35	138.041
PSME4	137.985
PPME1	137.872
MGRN1	137.59
TSPYL1	137.59
NARF	137.534
E2F7	137.477
SLC25A23	137.477
TARS	137.477
SCAMP4	137.364
FMNL3	137.308
POLR2B	137.252
TOMM40	137.195
MTMR4	136.97
SOBP	136.913
RBCK1	136.857
SLC7A1	136.857
PAGR1	136.8
MOB1B	136.744
RACGAP1	136.744
RSL1D1	136.462
TMEM30A	136.462
NEDD4L	136.405
ZFP91	136.405
ARID2	136.349
FAM189B	136.293
GNA13	136.293
MARK3	136.293
CYTH2	136.18
DPYSL3	136.123
EPRS	136.067
HIF1A	136.067
API5	136.011
PSMA7	136.011
DDX21	135.954
HLTF	135.954
DHX40	135.841
SAMD1	135.785
ZNF146	135.785
EPT1	135.729
SH3GLB1	135.672
NDST1	135.616
TNKS1BP1	135.616
PLXNA1	135.559
CUEDC1	135.39
CYFIP1	135.39
DARS	135.334
CAPZB	135.164
PDCD6IP	134.995
TRIM33	134.882
TRPM3	134.882
ABCA8	134.826
CDC42	134.826
PCYOX1	134.826
SEPT8	134.826
TRAP1	134.77
MARK4	134.713
ILK	134.657
LAPTM4A	134.657
PSMC3	134.6
MAPT	134.544
RMND5A	134.487
SRSF9	134.431
NREP	134.375
RTF1	134.375
CCNG2	134.318
SLC44A2	134.318
PDZD4	134.262
ZCCHC3	134.205
PRKD3	134.149
RAF1	134.093
RCOR1	134.093
STK25	134.036
USP36	134.036
AKAP17A	133.98
NRAS	133.923
TIAL1	133.923
ZNF516	133.923
NRXN2	133.811
RANBP1	133.811
PLEKHM2	133.754
PSMF1	133.698
CARM1	133.641
APPBP2	133.585
GYS1	133.585
SRSF7	133.585
TTC17	133.585
SRPK2	133.528
DDX54	133.359
ZDHHC8	133.359
CLSTN1	133.303
ARPC5	133.246
UBTF	133.19
DICER1	133.134
MMP16	133.077
IVNS1ABP	133.021
BUB3	132.964
PHF2	132.964
AGPAT1	132.795
PLEKHA2	132.795
VPS26B	132.795
UBQLN1	132.682
COL4A5	132.626
RGMA	132.569
DNAJA1	132.513
NHSL1	132.513
PBRM1	132.4
AARS	132.344
MTMR2	132.344
PRRT2	132.344
HECTD1	132.287
MAP2K7	132.287
NAA15	132.175
KIF11	132.118
CBFB	132.005
EXOC7	132.005
IDS	132.005
PCDH12	132.005
AKAP13	131.78
SUZ12	131.78
STAT3	131.667
FKBP4	131.61
POFUT1	131.554
RHOQ	131.498
SKP2	131.498
ZNF638	131.441
APC	131.328
AKAP8L	131.216
GABARAP	131.216
GPT2	131.103
IGF2R	131.103
MIA3	131.103
TRAF7	131.103
FANCI	130.99
ZNF703	130.99
SLC35E2B	130.933
DOCK4	130.877
UBXN1	130.877
AP2S1	130.764
RSRC2	130.708
USP47	130.708
FAM3C	130.595
GATAD1	130.595
USP48	130.595
UGGT1	130.482
FAM131B	130.2
ZNF445	130.2
UQCRC1	130.144
AGFG1	130.087
GPC6	130.031
HEXIM1	130.031
ID1	130.031
LRFN4	130.031
HSF1	129.918
NR2F2	129.918
SMARCA2	129.918
GNG5	129.862
TBCD	129.805
OSBP	129.692
TTC37	129.692
USP7	129.58
PPP1R10	129.523
GAB2	129.354
PSMD3	129.354
SEMA6A	129.354
TADA3	129.354
AFAP1	129.185
VANGL2	129.072
PIP5K1C	129.015
SNHG6	129.015
TOMM70A	129.015
PFKFB3	128.959
SERINC2	128.959
ZNF652	128.959
RBM26	128.903
DMPK	128.846
USP9Y	128.79
FLOT2	128.733
IP6K2	128.677
PSMB2	128.677
SLC39A6	128.677
SLC25A29	128.621
CDK2	128.564
ZC3H18	128.564
EIF2S1	128.508
SAP30	128.395
FZR1	128.282
GID8	128.282
IDH1	128.282
ARF4	128.226
DYRK1A	128.226
ETNK1	128.169
TRPC4AP	128.169
PIP4K2B	128.113
PRPF19	128.056
DIP2A	127.944
EPM2AIP1	127.944
FBXW5	127.944
PCSK1N	127.887
VDAC2	127.887
CDT1	127.831
HN1L	127.831
KIF2A	127.831
SRM	127.831
BCOR	127.718
LRP5	127.718
RPRD2	127.662
MAP1S	127.605
KIAA1109	127.549
CCDC50	127.492
GNA12	127.436
SMS	127.436
ZKSCAN1	127.436
ANKIB1	127.379
PPP1CA	127.379
COPB2	127.267
FAM195B	127.267
PRPF6	127.21
RBBP6	127.21
DUT	127.097
MADD	127.097
DCAF8	127.041
PHPT1	127.041
SF3A3	126.985
TNRC6A	126.985
SGSM2	126.928
COL20A1	126.872
MTOR	126.872
SCARF2	126.872
ADCY6	126.759
SSR2	126.703
TTL	126.703
EIF3I	126.59
DCTN4	126.42
TMEM184B	126.42
VMA21	126.42
KDELC2	126.308
TTLL12	126.308
SETX	126.251
TBKBP1	126.251
NR2C2	126.195
RPL13A	126.138
BACH1	126.082
CHST3	126.082
SLC41A1	126.082
PLK1	125.969
UBA6	125.969
DMTF1	125.913
MYEF2	125.913
UQCR11	125.913
MLLT11	125.856
TPP1	125.856
EIF5B	125.8
HDAC1	125.8
CLTA	125.631
PPP2CB	125.631
FRYL	125.518
INTS3	125.518
PEG3	125.518
MED12	125.405
NYNRIN	125.405
XPO5	125.405
FBXO11	125.349
COPG1	125.292
FOXN3	125.292
PDDC1	125.236
RRP1B	125.179
GABBR1	125.123
RHOC	125.123
RPA1	125.01
B4GALT2	124.897
BRAT1	124.728
TMEM170B	124.728
SCAP	124.672
PKN2	124.615
MCM3AP	123.938
ZFAND3	123.882
DAP	123.769
QRICH1	123.769
ZNF655	123.713
CLK1	123.656
NINJ1	123.656
PGRMC1	123.656
TXLNG2P	123.6
COPE	123.487
YKT6	123.487
TOPBP1	123.431
MTX3	123.374
SIN3A	123.374
NXF1	123.318
ACTR3	123.205
CDH2	123.205
CALD1	123.149
STT3B	123.036
FAM111A	122.979
HLA-B	122.923
VGLL4	122.923
CCNT1	122.866
NRSN2	122.866
PGPEP1	122.866
CNIH2	122.81
GRSF1	122.81
KIFC2	122.81
LAMP2	122.81
CLPP	122.754
INSIG2	122.697
ADIPOR1	122.584
KIAA1430	122.584
NCS1	122.584
NRBP1	122.584
PRC1	122.584
EIF3G	122.528
DUS1L	122.415
PXN	122.359
SMAD2	122.359
SOS1	122.359
EIF3D	122.19
MID1IP1	122.19
[truncated: 21,711 more rows]

## Sheet: DE genes
		Gene Symbol	Gene Name	HGNC ID	Fold-Change	p-value
		NES	Nestin	HGNC:7757	1.6	1.45E-15
		CCND1	Cyclin D1	HGNC:1582	1.3	2.443e-05
		GUSB	Glucuronidase Beta	HGNC:4696	1.3	3.03E-16
		NOTCH1	Notch Receptor 1	HGNC:7881	1.25	1.59E-17
		E2F1	E2F Transcription Factor 1	HGNC:3113	1.21	7.30E-05
		EGFR	Epidermal Growth Factor Receptor	HGNC:3236	1.2	5.48E-12
		TGFB1	Transforming Growth Factor Beta 1	HGNC:11766	1.2	1.49E-08
